# Supplementary material for: Biophysical Parameters of Plasma-Derived Extracellular Vesicles as Potential Biomarkers of Bone Disturbances in Breast Cancer Patients Receiving an Individualized Nutrition Intervention
Source: Nutrients. 2023 Apr 19;15(8):1963. doi: 10.3390/nu15081963 (PMC10141602; doi:10.3390/nu15081963)
Supplement: Supplementary file 1 [file nutrients-15-01963-s001.zip]

Archive with 1 entries (1 files):
- nutrients-2311622-supplementary.pdf
